# Supplementary material for: Population structure of mitochondrial genomes in Saccharomyces cerevisiae
Source: BMC Genomics. 2015 Jun 11;16(1):451. doi: 10.1186/s12864-015-1664-4 (PMC4464245; doi:10.1186/s12864-015-1664-4)
Supplement: Additional file 1: Table S1. — Concordence of sequence data. Polymorphic sites between PacBio and the Illumina-generated datasets from [6]. [file 12864_2015_1664_MOESM1_ESM.xlsx]

## Sheet: Sheet1
Additional File S1
Observed variation between haploid and parent strains
	haploid	parent		haploid	parent
Position	NCYC3594	YJM975	Position	NCYC3585	YJM1450 (237614N)
1101	-	A	1797	-	A
3473	-	A	1798	-	T
3474	-	T	1799	-	A
3475	-	A	1800	-	A
3476	-	G	1801	-	A
3477	-	A	1802	-	T
3478	-	T	1803	-	A
3479	-	A	29075	C	-
3480	-	G	37344	-	C
3481	-	G
5501	T	-
5502	A	-
27646	T	-
27647	A	-
36888	-	T
36889	-	T
36890	-	T
36891	-	A
36892	-	T
36893	-	A
36894	-	T
36895	-	T
36896	-	T
36897	-	T
36898	-	A
36899	-	T
36900	-	T
36901	-	T
36902	-	A
36903	-	A
36904	-	T
36905	-	T
36906	-	A
36907	-	T
36908	-	T
36909	-	T
36910	-	A
36911	-	T
36912	-	T
48473	-	T
59194	-	C
