# Supplementary material for: Population structure of mitochondrial genomes in Saccharomyces cerevisiae
Source: BMC Genomics. 2015 Jun 11;16(1):451. doi: 10.1186/s12864-015-1664-4 (PMC4464245; doi:10.1186/s12864-015-1664-4)
Supplement: Additional file 2: Table S2. — Strain list. Strain names and accession numbers are provided. [file 12864_2015_1664_MOESM2_ESM.xlsx]

## Sheet: Sheet1
Table S2. Strain Table
Strain	mtDNA Acc. #	parent	other name(s)	population**
NYCY3585*	KR260477	273614N		mosaic-A
NCYC3594*	KR260476	YJM975	YJM145	wine/European
S288C*	AJO11856.1			mosaic-A
YJM789*	EU0042030.1			mosaic-A
Kyokai No. 7*	AP0120280.1			sake
YJM1447	CP0065520.1	UWOPS05-227.2		Malaysian
NCIM3107	CP0099550.1			mosaic-A
YJM1190	CP0065110.1	YJM1107		mosaic-A
YJM1199	CP0065120.1	YJM1115		mosaic-A
YJM1202	CP0065130.1	YJM1116		mosaic-A
YJM1208	CP0065140.1	YJM1119	1882	mosaic-A
YJM1304	CP0065210.1	YJM676	R93-1092	mosaic-A
YJM1307	CP0065220.1	YJM1071	NRRL Y-961	mosaic-A
YJM1326	CP0065240.1	YJM1289		mosaic-A
YJM1342	CP0065290.1	YJM1324	NRRL Y-12638	mosaic-A
YJM1381	CP0065320.1	YJM1357	NRRL YB-427	mosaic-A
YJM1383	CP0065330.1	YJM1359	NRRL Y-5511	mosaic-A
YJM1386	CP0065350.1	YJM1365	NRRL Y-11878	mosaic-A
YJM1387	CP0065360.1	YJM1366	NRRL Y-12758	mosaic-A
YJM1402	CP0065420.1	YJM1396	NRRL YB-4449	mosaic-A
YJM1418	CP0065450.1	YJM1413	NRRL YB-4506	mosaic-A
YJM1419	CP0065460.1	YJM1412	NRRL YB-2625	mosaic-A
YJM1433	CP0065470.1	Yllc17_E5		mosaic-A
YJM1443	CP0065500.1	UWOPS83-787.3		mosaic-A
YJM1444	CP0065510.1	UWOPS87-2421		mosaic-A
YJM1450	CP0065530.1	273614N		mosaic-A
YJM1527	CP0065600.1	YJM1510	Phaff 05-780	mosaic-A
YJM1549	CP0065610.1	DBVPG6040		mosaic-A
YJM1573	CP0065620.1	YJM1566	NRRL Y-12603	mosaic-A
YJM1615	CP0065650.1	YJM1628	YJM312, 91-213	mosaic-A
YJM450	CP0064840.1	YJM440	92-123	mosaic-A
YJM451	CP0064850.1	YJM436	B70302(b)	mosaic-A
YJM456	CP0064870.1	YJM454	89-156	mosaic-A
YJM470	CP0064880.1	YJM455		mosaic-A
YJM555	CP0064910.1	YJM523		mosaic-A
YJM681	CP0064930.1	YJM653		mosaic-A
YJM1083	CP0065080.1	YJM1073	NRRL Y-10,988	mosaic-B
YJM1133	CP0065100.1	YJM1125	MMRL 125	mosaic-B
YJM1250	CP0065180.1	YJM1223	NRRL Y-6673	mosaic-B
YJM1311	CP0065230.1	YJM1101		mosaic-B
YJM1338	CP0065270.1	YJM1315	NRRL Y-963	mosaic-B
YJM1355	CP0065300.1	YJM1344	NRRL Y-234	mosaic-B
YJM1385	CP0065340.1	YJM1363	NRRL Y-11857	mosaic-B
YJM1400	CP0065400.1	YJM1394	NRRL YB-4081	mosaic-B
YJM1401	CP0065410.1	YJM1395	NRRL YB-4082	mosaic-B
YJM1463	CP0065550.1	DBVPG1853		mosaic-B
YJM1478	CP0065570.1	YJM1470	NRRL Y-1890	mosaic-B
YJM1479	CP0065580.1	YJM1474	NRRL Y-6297	mosaic-B
YJM193	CP0064750.1	YJM184	NCYC 914	mosaic-B
YJM271	CP0064800.1	YJM214	CBS 1782	mosaic-B
YJM320	CP0064810.1	YJM309	CBS 7837	mosaic-B
YJM326	CP0064820.1	YJM310	CBS 7838	mosaic-B
YJM428	CP0064830.1	YJM308	CBS 7836	mosaic-B
YJM541	CP0064890.1	YJM522		mosaic-B
YJM554	CP0064900.1	YJM521		mosaic-B
YJM682	CP0064940.1	YJM668	R87-91	mosaic-B
YJM683	CP0064950.1	YJM678	R93-1871	mosaic-B
YJM689	CP0064960.1	YJM675	R93-1017	mosaic-B
YJM693	CP0064970.1	YJM669	R91-48	mosaic-B
YJM1399	CP0065390.1	YJM1393	NRRL YB-908	mosaic/other
YJM1273	CP0065200.1	YPS134		North American
YJM1434	CP0065480.1	YPS606		North American
YJM1388	CP0065370.1	YJM1367	NRRL Y-12769	sake
YJM1389	CP0065380.1	YJM1368	NRRL Y-17447	sake
YJM1460	CP0065540.1	Y12		sake
YJM1592	CP0065640.1	YJM1585	NRRL Y-17448	sake
YJM1248	CP0065170.1	YJM1219	NRRL Y-1546	West African
YJM1439	CP0065490.1	NCYC110		West African
YJM195	CP0064760.1	YJM182	NCYC 762	West African
YJM627	CP0064920.1	Y55		West African
YJM1078	CP0041150.1	YJM1075	NRRL YB-4348	wine/European
YJM1129	CP0065090.1	YJM1123	NCMH 125	wine/European
YJM1242	CP0065150.1	YJM1213	NRRL Y-35	wine/European
YJM1244	CP0065160.1	YJM1215	NRRL Y-1532	wine/European
YJM1252	CP0065190.1	YJM1224	NRRL Y-6679	wine/European
YJM1332	CP0065250.1	YJM1284	M1-2	wine/European
YJM1336	CP0065260.1	YJM1285	M28s2	wine/European
YJM1341	CP0065280.1	YJM1323	NRRL Y-12637	wine/European
YJM1356	CP0065310.1	YJM1349	NRRL Y-747	wine/European
YJM1415	CP0065430.1	YJM1407	NRRL Y-268	wine/European
YJM1417	CP0065440.1	YJM1411	NRRL YB-2541	wine/European
YJM1477	CP0065560.1	YJM1468	NRRL Y-581	wine/European
YJM1526	CP0065590.1	YJM1506	Phaff 74-29	wine/European
YJM1574	CP0065630.1	N96	AWRI1775	wine/European
YJM189	CP0064740.1	YJM180	NCYC 431	wine/European
YJM244	CP0064770.1	YJM210	CBS 1227	wine/European
YJM248	CP0064780.1	YJM218	CBS 2910	wine/European
YJM270	CP0064790.1	YJM215	CBS 2807	wine/European
YJM453	CP0064860.1	YJM434	B68019c	wine/European
YJM969	CP0064980.1	YJM967	96-98	wine/European
YJM972	CP0064990.1	YJM947	96-100	wine/European
YJM975	CP0065000.1	YJM948	96-101	wine/European
YJM978	CP0065010.1	YJM954	96-109	wine/European
YJM981	CP0065020.1	YJM955	96-110	wine/European
YJM984	CP0065030.1	YJM956	96-112	wine/European
YJM987	CP0065040.1	YJM957	96-113	wine/European
YJM990	CP0065050.1	YJM963	96-119	wine/European
YJM993	CP0065060.1	YJM964	96-120	wine/European
YJM996	CP0065070.1	YJM965	96-121	wine/European
YPS128	Scaffolds downloaded from: http://www.moseslab.csb.utoronto.ca/sgrp/			North American
L1528				wine/European
DBVPG1106				wine/European
DBVPG1373				wine/European
DBVPG6765				wine/European
notes:
* sequences used in multiple genome alignment
** populations designations were from Strope et.al (2015) with the following exceptions:
(1) Mosaics were reclassified based on the mitchondrial phylogeny into A and B
(2) wine/European strains with >20% mosaic nuclear sequences were classified as mosaics.
(3) The industrial isolate used for bioethanol production, NCIM07, was classified as mosaic.
(4) Kyokai No.7 was included in the sake population based on original isolation source (Akao et.al 2011).
(5) Strains included for intron analysis were classified according to Bergstrom et.al (2014)
