# Supplementary material for: Population structure of mitochondrial genomes in Saccharomyces cerevisiae
Source: BMC Genomics. 2015 Jun 11;16(1):451. doi: 10.1186/s12864-015-1664-4 (PMC4464245; doi:10.1186/s12864-015-1664-4)
Supplement: Additional file 3: Table S3. — Nucleotide diversities. Polymorphic assessment, including nucleotide diversity (π), for each mitochondrial gene in S. cerevisiae (excluding YJM1399). Percent difference was calculated as (π*100). pN/pS indicates the ratio of nonsynonymous to synonymous polymorphism. [file 12864_2015_1664_MOESM3_ESM.xlsx]

## Sheet: Sheet1
Gene	Length of Gene in S288C	Length of alignment	# of polymorphic sites	π	%difference	pN/pS
COX1	1605	1605	66	0.00814157	0.814157	0.0465652
ATP8	147	147	1	0.0033205	0.33205	0.0296573
ATP6	780	780	29	0.00984965	0.984965	0.172039
COB	1158	1161	28	0.00452714	0.452714	0
ATP9	231	231	1	0.00174599	0.174599	0
VAR1	1197	1272	161	0.0351375	3.51375	0.124499
COX2	756	756	29	0.0163879	1.63879	0.0822982
COX3	810	810	22	0.0063396	0.63396	0.000714719
