# Supplementary material for: Population structure of mitochondrial genomes in Saccharomyces cerevisiae
Source: BMC Genomics. 2015 Jun 11;16(1):451. doi: 10.1186/s12864-015-1664-4 (PMC4464245; doi:10.1186/s12864-015-1664-4)
Supplement: Additional file 4: File S1. — An interactive multiple alignment of the nine complete mtDNAs from S. cerevisiae. To move to a particular feature, select the feature name from the searchable list on the left. Nucleotide positions for each strain represent the ungapped genomes, while positions in the consensus sequence represent the position in the gapped multiple alignment. [file 12864_2015_1664_MOESM4_ESM.zip]

Archive with 1 entries (1 files):
- 12864_2015_1664_MOESM4_ESM.html
