# Supplementary material for: Population structure of mitochondrial genomes in Saccharomyces cerevisiae
Source: BMC Genomics. 2015 Jun 11;16(1):451. doi: 10.1186/s12864-015-1664-4 (PMC4464245; doi:10.1186/s12864-015-1664-4)
Supplement: Additional file 5: Table S4. — GC clusters. For each strain, the total counts of GC clusters in all classes are provided. [file 12864_2015_1664_MOESM5_ESM.xlsx]

## Sheet: Sheet1
Species	Strain	G	V	M1	M1'	M2	M2'	M2''	M3	M4	total classified clusters	unclassified	tandem	Population
cerevisiae	YJM1447	7	1	17	2	15	10	8	9	2	71	35	12	Malaysian
cerevisiae	YJM1383	3	5	52	8	34	22	2	19	3	148	44	27	mosaicA
cerevisiae	S288C	5	4	48	3	34	20	8	16	2	140	46	21	mosaicA
cerevisiae	YJM1381	3	4	47	6	32	21	8	21	3	145	37	25	mosaicA
cerevisiae	YJM1386	1	3	41	3	37	23	5	18	5	136	41	30	mosaicA
cerevisiae	YJM1307	4	4	47	3	33	20	5	18	2	136	38	23	mosaicA
cerevisiae	YJM1199	2	3	41	6	26	17	6	13	3	117	51	19	mosaicA
cerevisiae	YJM1202	2	3	41	6	26	17	6	13	3	117	51	19	mosaicA
cerevisiae	YJM1549	4	4	44	6	32	16	5	17	2	130	37	22	mosaicA
cerevisiae	YJM1615	5	3	46	2	28	17	10	15	4	130	36	22	mosaicA
cerevisiae	YJM450	2	4	43	4	23	13	10	15	4	118	48	18	mosaicA
cerevisiae	YJM1208	5	3	46	2	28	17	10	14	4	129	36	22	mosaicA
cerevisiae	YJM681	1	3	40	3	27	11	9	19	2	115	48	18	mosaicA
cerevisiae	NCIM3107	5	4	40	3	30	18	8	11	2	121	40	21	mosaicA
cerevisiae	YJM1326	0	4	43	6	25	14	9	15	2	118	43	20	mosaicA
cerevisiae	YJM451	5	4	44	2	27	14	8	16	2	122	39	16	mosaicA
cerevisiae	YJM1419	3	3	40	3	27	14	9	12	3	114	46	20	mosaicA
cerevisiae	YJM1190	2	4	38	4	24	16	7	13	2	110	49	18	mosaicA
cerevisiae	YJM1304	0	4	39	3	25	16	9	15	2	113	45	22	mosaicA
cerevisiae	YJM470	3	4	42	2	27	11	7	11	2	109	48	16	mosaicA
cerevisiae	YJM1387	4	3	40	2	27	17	6	19	2	120	36	22	mosaicA
cerevisiae	YJM789	0	3	36	3	22	16	10	15	2	107	46	22	mosaicA
cerevisiae	YJM1433	3	3	44	4	22	13	7	15	1	112	38	17	mosaicA
cerevisiae	YJM555	0	3	29	3	24	14	10	15	2	100	47	19	mosaicA
cerevisiae	NCYC3585	0	3	32	4	28	12	9	11	1	100	37	20	mosaicA
cerevisiae	YJM1444	4	4	32	2	20	9	6	11	2	90	47	13	mosaicA
cerevisiae	YJM1450	0	3	32	4	28	12	9	11	1	100	37	20	mosaicA
cerevisiae	YJM456	0	3	27	3	23	12	10	13	2	93	42	18	mosaicA
cerevisiae	YJM1418	5	2	28	3	22	14	5	17	1	97	36	19	mosaicA
cerevisiae	YJM1443	0	3	26	3	17	11	9	12	1	82	39	15	mosaicA
cerevisiae	YJM1527	2	3	26	2	18	11	7	10	1	80	40	16	mosaicA
cerevisiae	YJM1402	0	2	28	2	13	10	9	12	1	77	33	12	mosaicA
cerevisiae	YJM1573	0	2	28	2	13	10	9	12	1	77	33	12	mosaicA
cerevisiae	YJM1342	5	2	23	5	11	5	11	10	1	73	35	8	mosaicA
cerevisiae	YJM1250	4	5	76	9	39	27	4	14	12	190	38	41	mosaicB
cerevisiae	YJM1385	3	5	57	8	44	28	4	21	3	173	54	34	mosaicB
cerevisiae	YJM693	3	5	51	7	47	26	3	19	1	162	42	32	mosaicB
cerevisiae	YJM326	2	4	51	5	32	18	7	15	3	137	53	21	mosaicB
cerevisiae	YJM428	4	2	50	5	33	20	6	19	3	142	43	25	mosaicB
cerevisiae	YJM193	4	3	61	6	30	16	4	13	2	139	45	24	mosaicB
cerevisiae	YJM682	2	4	50	5	32	18	7	15	3	136	48	21	mosaicB
cerevisiae	YJM683	2	4	50	5	32	18	7	15	3	136	48	21	mosaicB
cerevisiae	YJM1083	5	3	50	4	34	16	6	18	3	139	44	23	mosaicB
cerevisiae	YJM271	4	3	59	6	30	16	4	13	2	137	45	23	mosaicB
cerevisiae	YJM1355	4	4	50	7	35	18	5	17	3	143	35	27	mosaicB
cerevisiae	YJM1133	2	4	48	5	30	17	7	17	3	133	44	19	mosaicB
cerevisiae	YJM1401	4	2	46	2	33	16	8	25	2	138	36	24	mosaicB
cerevisiae	YJM1463	4	3	53	5	30	21	1	15	2	134	39	30	mosaicB
cerevisiae	YJM689	1	4	44	5	33	14	7	17	2	127	43	19	mosaicB
cerevisiae	YJM1311	3	3	43	2	33	16	6	19	2	127	41	20	mosaicB
cerevisiae	YJM320	1	4	43	5	25	15	10	13	3	119	48	18	mosaicB
cerevisiae	YJM541	2	4	43	5	25	15	10	13	3	120	47	18	mosaicB
cerevisiae	YJM554	2	4	43	5	25	15	10	13	3	120	47	18	mosaicB
cerevisiae	YJM1478	3	2	47	8	25	12	3	15	2	117	41	21	mosaicB
cerevisiae	YJM1338	3	2	44	4	22	14	6	14	2	111	41	21	mosaicB
cerevisiae	YJM1400	1	3	31	5	24	13	9	12	2	100	47	13	mosaicB
cerevisiae	YJM1479	1	3	31	5	24	13	9	12	2	100	47	13	mosaicB
cerevisiae	YJM1434	0	2	25	3	17	10	7	11	1	76	41	12	North American
cerevisiae	YJM1273	0	2	25	3	17	10	7	11	1	76	41	12	North American
cerevisiae	YJM1399	4	5	17	5	12	7	0	1	3	54	59	6	other
cerevisiae	YJM1389	5	3	45	2	37	19	4	21	2	138	43	25	sake
cerevisiae	YJM1592	5	3	45	2	37	19	4	21	2	138	43	25	sake
cerevisiae	YJM1460	5	3	46	4	30	22	6	13	2	131	45	23	sake
cerevisiae	Kyokai7	4	3	40	3	33	23	8	22	1	137	33	29	sake
cerevisiae	YJM1388	5	4	40	2	32	16	4	14	2	119	43	21	sake
cerevisiae	YJM1248	3	2	52	2	34	21	6	19	24	163	42	49	West African
cerevisiae	NCYC110	3	2	52	2	34	21	6	19	22	161	42	47	West African
cerevisiae	YJM195	4	3	45	3	30	23	4	27	13	152	49	32	West African
cerevisiae	YJM627	3	2	49	4	27	16	6	17	13	137	42	32	West African
cerevisiae	YJM1574	5	3	45	6	31	19	6	17	4	136	39	28	wine/European
cerevisiae	YJM1341	5	4	51	7	26	16	5	16	5	135	39	24	wine/European
cerevisiae	YJM1526	5	4	55	7	26	14	2	17	2	132	39	20	wine/European
cerevisiae	YJM1129	5	4	54	7	26	14	2	17	2	131	39	20	wine/European
cerevisiae	YJM1242	3	3	47	5	29	12	3	14	1	117	51	16	wine/European
cerevisiae	YJM248	4	2	54	7	27	16	4	14	2	130	38	20	wine/European
cerevisiae	YJM1244	3	3	56	3	21	12	7	18	3	126	41	20	wine/European
cerevisiae	YJM1332	3	4	54	6	21	14	6	16	4	128	38	17	wine/European
cerevisiae	YJM1078	4	3	53	4	25	16	6	15	2	128	37	18	wine/European
cerevisiae	YJM1356	2	2	53	7	25	14	5	10	3	121	42	19	wine/European
cerevisiae	YJM1336	4	3	43	4	21	14	8	18	2	117	44	19	wine/European
cerevisiae	YJM1415	2	3	44	4	25	12	6	14	3	113	46	20	wine/European
cerevisiae	YJM1252	5	2	45	4	27	16	5	11	4	119	39	20	wine/European
cerevisiae	YJM453	4	3	49	3	24	12	5	18	2	120	38	18	wine/European
cerevisiae	YJM1417	2	3	48	6	23	13	5	11	3	114	43	16	wine/European
cerevisiae	YJM969	3	3	45	8	22	14	4	16	3	118	38	19	wine/European
cerevisiae	YJM972	3	3	45	8	22	14	4	16	3	118	38	19	wine/European
cerevisiae	NCYC3594	3	3	45	8	22	14	4	16	3	118	38	19	wine/European
cerevisiae	YJM975	3	3	45	8	22	14	4	16	3	118	38	19	wine/European
cerevisiae	YJM978	3	3	45	8	22	14	4	16	3	118	38	19	wine/European
cerevisiae	YJM981	3	3	45	8	22	14	4	16	3	118	38	19	wine/European
cerevisiae	YJM984	3	3	45	8	22	14	4	16	3	118	38	19	wine/European
cerevisiae	YJM987	3	3	45	8	22	14	4	16	3	118	38	19	wine/European
cerevisiae	YJM990	3	3	45	8	22	14	4	16	3	118	38	19	wine/European
cerevisiae	YJM993	3	3	45	8	22	14	4	16	3	118	38	19	wine/European
cerevisiae	YJM996	3	3	45	8	22	14	4	16	3	118	38	19	wine/European
cerevisiae	YJM270	5	2	45	8	28	14	3	14	2	121	33	20	wine/European
cerevisiae	YJM189	3	3	44	3	21	13	6	14	2	109	40	18	wine/European
cerevisiae	YJM244	3	2	42	5	21	13	4	15	1	106	43	16	wine/European
cerevisiae	YJM1477	4	3	38	3	21	10	4	13	1	97	40	12	wine/European
paradoxus	CBS432	0	4	14	1	1	0	1	6	0	27	37	4	paradoxus
