# Supplementary material for: Population structure of mitochondrial genomes in Saccharomyces cerevisiae
Source: BMC Genomics. 2015 Jun 11;16(1):451. doi: 10.1186/s12864-015-1664-4 (PMC4464245; doi:10.1186/s12864-015-1664-4)
Supplement: Additional file 8: Table S5. — Mitochondrial introns. Individual intron profiles for each strain are provided, where 1 indicates the presence of the intron and a blank cell, the absence. [file 12864_2015_1664_MOESM8_ESM.xlsx]

## Sheet: Sheet1
Species	Strain	ai1	ai2	ai3alpha	ai3beta	ai3gamma	ai4alpha	ai4beta	ai4gamma???	ai5alpha	ai5beta	ai5gamma	bi1alpha	bi1beta	bi2	bi3	bi4	bi5	omega	total count	subgroup
cerevisiae	YJM1447					1		1			1					1	1	1		6	Malaysian
cerevisiae	NCYC3585			1			1	1			1	1		1	1	1	1	1		10	mosaicA
cerevisiae	S288C	1	1	1			1			1	1	1		1	1	1	1	1	1	13	mosaicA
cerevisiae	YJM1190	1	1	1		1	1	1			1	1		1	1	1	1	1	1	14	mosaicA
cerevisiae	YJM1199	1	1	1		1	1			1	1	1		1	1	1	1	1	1	14	mosaicA
cerevisiae	YJM1202	1	1	1		1	1			1	1	1		1	1	1	1	1	1	14	mosaicA
cerevisiae	YJM1208	1		1			1	1			1			1	1	1	1	1	1	11	mosaicA
cerevisiae	YJM1304	1	1	1			1			1	1	1					1	1	1	10	mosaicA
cerevisiae	YJM1307			1			1	1			1	1		1	1	1	1	1	1	11	mosaicA
cerevisiae	YJM1326			1		1	1	1			1	1		1	1	1	1	1	1	12	mosaicA
cerevisiae	YJM1342	1	1	1		1					1	1		1	1	1	1	1		11	mosaicA
cerevisiae	YJM1381	1		1			1	1			1	1		1	1	1	1	1	1	12	mosaicA
cerevisiae	YJM1383	1	1	1			1	1						1	1	1	1	1	1	11	mosaicA
cerevisiae	YJM1386	1		1		1	1	1			1	1		1	1	1	1	1	1	13	mosaicA
cerevisiae	YJM1387	1		1		1				1	1	1				1	1	1		9	mosaicA
cerevisiae	YJM1402			1		1		1			1	1		1	1	1	1	1		10	mosaicA
cerevisiae	YJM1418			1		1				1	1	1				1	1	1		8	mosaicA
cerevisiae	YJM1419	1	1	1			1			1	1			1	1	1	1	1	1	12	mosaicA
cerevisiae	YJM1433		1	1			1			1				1	1	1	1	1		9	mosaicA
cerevisiae	YJM1443	1	1	1			1	1			1						1	1		8	mosaicA
cerevisiae	YJM1444	1	1	1			1			1	1	1				1	1	1	1	11	mosaicA
cerevisiae	273614N			1			1	1			1	1		1	1	1	1	1		10	mosaicA
cerevisiae	YJM1527		1	1						1	1	1		1	1	1	1	1		10	mosaicA
cerevisiae	YJM1549						1	1			1	1		1	1	1	1	1		9	mosaicA
cerevisiae	YJM1573			1		1		1			1	1		1	1	1	1	1		10	mosaicA
cerevisiae	YJM1615	1		1			1	1			1			1	1	1	1	1	1	11	mosaicA
cerevisiae	YJM450	1		1			1			1	1	1		1	1	1	1	1	1	12	mosaicA
cerevisiae	YJM451	1		1			1	1			1			1	1	1	1	1	1	11	mosaicA
cerevisiae	YJM456	1	1	1			1	1			1						1	1	1	9	mosaicA
cerevisiae	YJM470	1	1	1			1			1	1			1	1	1	1	1		11	mosaicA
cerevisiae	YJM555	1		1			1	1			1	1		1	1	1	1	1	1	12	mosaicA
cerevisiae	YJM681			1			1	1			1	1		1	1	1	1	1	1	11	mosaicA
cerevisiae	YJM789	1	1	1		1	1	1			1	1		1	1	1	1	1	1	14	mosaicA
cerevisiae	YJM1083	1	1	1			1	1			1	1		1	1	1	1	1	1	13	mosaicB
cerevisiae	YJM1133			1		1	1	1			1	1		1	1	1	1	1	1	12	mosaicB
cerevisiae	YJM1250		1	1			1			1	1			1	1	1	1	1		10	mosaicB
cerevisiae	YJM1311	1		1		1	1	1			1	1		1	1	1	1	1	1	13	mosaicB
cerevisiae	YJM1338		1	1		1								1	1	1	1	1		8	mosaicB
cerevisiae	YJM1355			1			1							1	1	1	1	1	1	8	mosaicB
cerevisiae	YJM1385	1	1	1		1	1	1			1	1		1	1	1	1	1	1	14	mosaicB
cerevisiae	YJM1400	1	1	1			1	1			1	1	1	1	1	1	1	1		13	mosaicB
cerevisiae	YJM1401			1			1	1			1	1		1	1	1	1	1	1	11	mosaicB
cerevisiae	YJM1463	1					1	1						1	1	1	1	1		8	mosaicB
cerevisiae	YJM1478	1	1	1		1				1				1	1	1	1	1		10	mosaicB
cerevisiae	YJM1479	1	1	1			1	1			1	1	1	1	1	1	1	1		13	mosaicB
cerevisiae	YJM193	1	1	1			1							1	1	1	1	1	1	10	mosaicB
cerevisiae	YJM271	1	1	1			1							1	1	1	1	1	1	10	mosaicB
cerevisiae	YJM320	1		1		1	1	1			1	1		1	1	1	1	1	1	13	mosaicB
cerevisiae	YJM326	1		1		1	1	1			1	1	1	1	1	1	1	1	1	14	mosaicB
cerevisiae	YJM428	1		1			1				1	1		1	1	1	1	1	1	11	mosaicB
cerevisiae	YJM541	1		1		1	1	1			1	1		1	1	1	1	1	1	13	mosaicB
cerevisiae	YJM554	1		1		1	1	1			1	1		1	1	1	1	1	1	13	mosaicB
cerevisiae	YJM682	1		1		1	1	1			1	1	1	1	1	1	1	1	1	14	mosaicB
cerevisiae	YJM683	1		1		1	1	1			1	1	1	1	1	1	1	1	1	14	mosaicB
cerevisiae	YJM689			1			1	1			1	1		1	1	1	1	1	1	11	mosaicB
cerevisiae	YJM693	1	1	1		1	1			1	1	1		1	1	1	1	1	1	14	mosaicB
cerevisiae	YPS134		1							1	1	1		1	1	1	1	1		9	North American
cerevisiae	YJM1434		1							1	1	1		1	1	1	1	1		9	North American
cerevisiae	YPS128		1							1	1	1		1	1	1	1	1		9	North American
YJM1399	YJM1399	1		1	1					1	1									5	other
cerevisiae	K7	1		1		1				1	1	1		1	1	1	1	1		11	sake
cerevisiae	YJM1388	1	1	1							1	1					1	1		7	sake
cerevisiae	YJM1389	1	1	1			1				1	1				1	1	1		9	sake
cerevisiae	YJM1460	1	1	1		1					1	1				1	1	1		9	sake
cerevisiae	YJM1592	1	1	1			1				1	1				1	1	1		9	sake
cerevisiae	DBVPG6044	1		1			1			1		?			1	1	1	1		8	West African
cerevisiae	YJM1248	1		1			1			1					1	1	1	1		8	West African
cerevisiae	NCYC110	1		1			1			1					1	1	1	1		8	West African
cerevisiae	YJM195	1	1			1	1							1	1	1	1	1		9	West African
cerevisiae	YJM627	1		1			1			1				1	1	1	1	1		9	West African
cerevisiae	DBVPG1106	1	1	1								?		1	1	1	1	1		8	wine/European
cerevisiae	DBVPG1373		1									1		1	1	1	1	1		7	wine/European
cerevisiae	DBVPG6765	1		1		1	1					?		1	1	1	1	1	?	9	wine/European
cerevisiae	L1528	1		1						1	1	1		1	1	1	?	1		9	wine/European
cerevisiae	NCYC3594		1	1							1	1		1	1	1	1	1		9	wine/European
cerevisiae	YJM1078	1		1		1					1	1		1	1	1	1	1		10	wine/European
cerevisiae	YJM1129			1		1		1			1	1		1	1	1	1	1		10	wine/European
cerevisiae	YJM1242	1		1		1								1	1	1	1	1		8	wine/European
cerevisiae	YJM1244	1		1		1								1	1	1	1	1		8	wine/European
cerevisiae	YJM1252	1	1	1		1					1	1		1	1	1	1	1		11	wine/European
cerevisiae	YJM1332						1	1			1	1		1	1	1	1	1	1	10	wine/European
cerevisiae	YJM1336	1		1		1				1	1	1		1	1	1	1	1		11	wine/European
cerevisiae	YJM1341		1	1			1			1	1	1		1	1	1	1	1		11	wine/European
cerevisiae	YJM1356	1		1			1				1	1		1	1	1	1	1		10	wine/European
cerevisiae	YJM1415	1	1	1		1					1	1		1	1	1	1	1		11	wine/European
cerevisiae	YJM1417		1	1			1				1	1		1	1	1	1	1		10	wine/European
cerevisiae	YJM1477	1		1		1								1	1	1	1	1		8	wine/European
cerevisiae	YJM1526			1		1		1			1	1		1	1	1	1	1		10	wine/European
cerevisiae	YJM1574			1			1				1	1		1	1	1	1	1	1	10	wine/European
cerevisiae	YJM189		1	1		1								1	1	1	1	1		8	wine/European
cerevisiae	YJM244		1	1		1								1	1	1	1	1		8	wine/European
cerevisiae	YJM248	1	1	1		1					1	1		1	1	1	1	1		11	wine/European
cerevisiae	YJM270			1		1		1			1	1		1	1	1	1	1		10	wine/European
cerevisiae	YJM453	1		1			1				1	1		1	1	1	1	1	1	11	wine/European
cerevisiae	YJM969		1	1							1	1		1	1	1	1	1		9	wine/European
cerevisiae	YJM972		1	1							1	1		1	1	1	1	1		9	wine/European
cerevisiae	YJM975		1	1							1	1		1	1	1	1	1		9	wine/European
cerevisiae	YJM978		1	1							1	1		1	1	1	1	1		9	wine/European
cerevisiae	YJM981		1	1							1	1		1	1	1	1	1		9	wine/European
cerevisiae	YJM984		1	1							1	1		1	1	1	1	1		9	wine/European
cerevisiae	YJM987		1	1							1	1		1	1	1	1	1		9	wine/European
cerevisiae	YJM990		1	1							1	1		1	1	1	1	1		9	wine/European
cerevisiae	YJM993		1	1							1	1		1	1	1	1	1		9	wine/European
cerevisiae	YJM996		1	1							1	1		1	1	1	1	1		9	wine/European
paradoxus	CBS 2908				1	1				1	1								?	4
paradoxus	CBS 432		1		1						1	1	1	1	1	1			?	8
paradoxus	CBS 7400				1	1				1	1		1	1	1	1			?	8
mikatae	CBS 8839	1		1	1		1			1	1	1	1	1	1	1	1	1	?	13
kudriavzevii	CBS 8844			1	1		1			1		1	1	1	1	1			?	9
cariocanus	CBS 7994				1						1	1	1	1	1				?	6
bayanus	CBS 380				1	1			1	1	1	1		1	1	1		1	?	10
