# Supplementary material for: Population structure of mitochondrial genomes in Saccharomyces cerevisiae
Source: BMC Genomics. 2015 Jun 11;16(1):451. doi: 10.1186/s12864-015-1664-4 (PMC4464245; doi:10.1186/s12864-015-1664-4)
Supplement: Additional file 9: Table S6. — GC cluster consensus sequences. Slightly modified from [17] to remove 5′ TAG motif. [file 12864_2015_1664_MOESM9_ESM.xlsx]

## Sheet: Sheet1
Class	Consensus Sequence 5' -> 3'
M1	TTCCGGGGCCCGGCCACGGGAGCCGGAACCCCGAAAGGAG
M1'	TTCCCGCTTCGCGGGAACCCCGTAAGGAG
M2	TCCGGCCCGCCCCGCGGGGCGGACCCCGAAGGAG
M2'	TCCCCGCCCCGGCGGGGACCCCGAAGGAG
M2''	TCCGGCCGAAGGAG
M3	TGAGGGACCCCTCCCTATACTATGGGAGGGGGACCGAACCCTTTAAAGAAGAG
M4	TGAACACCTTTATTTAATTATAAAGGTGTGAACCAATCCGCAAGGCAAG
G	CCCGGTTTCTTACGAAACCGGGACCTCGGAGACGT
V	CCCCGCGGGCGCCAATCCGGTTGTTCACCGGATTGGTCCCGCGGGG
